# Supplementary material for: Food Marketing and Power: Teen-Identified Indicators of Targeted Food Marketing
Source: Int J Environ Res Public Health. 2022 Jun 25;19(13):7815. doi: 10.3390/ijerph19137815 (PMC9265287; doi:10.3390/ijerph19137815)
Supplement: Supplementary file 1 [file ijerph-19-07815-s001.zip]

Archive with 1 entries (1 files):
- ijerph-1751617-supplementary.pdf
